# Supplementary material for: Oxygen Exposure and Tolerance Shapes the Cell Wall-Associated Lipids of the Skin Commensal Cutibacterium acnes
Source: Microorganisms. 2023 Sep 8;11(9):2260. doi: 10.3390/microorganisms11092260 (PMC10534455; doi:10.3390/microorganisms11092260)
Supplement: Supplementary file 1 [file microorganisms-11-02260-s001.zip]

Archive with 1 entries (1 files):
- microorganisms-2542725-supplementary.pdf
